# Supplementary material for: Co-Immobilization of Lactase and Glucose Isomerase on the Novel g-C3N4/CF Composite Carrier for Lactulose Production
Source: Nanomaterials (Basel). 2022 Dec 2;12(23):4290. doi: 10.3390/nano12234290 (PMC9738431; doi:10.3390/nano12234290)
Supplement: Supplementary file 1 [file nanomaterials-12-04290-s001.zip]

Archive with 1 entries (1 files):
- nanomaterials-2032773-SI.pdf
